# Supplementary material for: Integrating preconception carrier screening into public health: lessons learned from a pilot implementation study
Source: J Assist Reprod Genet. 2026 May 4;43(6):1711–22. doi: 10.1007/s10815-026-03871-9 (PMC13319850; doi:10.1007/s10815-026-03871-9)
Supplement: Supplementary file 2 — XLSX (35.4 KB) [file 10815_2026_3871_MOESM2_ESM.xlsx]

## Sheet: Table S1
Summary of 18 studies reporting interest, uptake, and attitudes toward carrier screening (2015-2025).
Reference	Country	Study Population	Key findings
Higgins et al. (2015)	USA	Infertility patients (n = 1,669)	8% of couples underwent screening; 44% tested only the female partner and 48.5% both. Uptake increased from 3.3% to 17.5% when test cost was reduced.
Plantinga et al. (2016)	Netherlands	Adults aged 18–40 with a reproductive partner (n = 504)	34% would accept CS if offered; 15% would decline; 51% were undecided. Top motivation: preventing serious hereditary disease in offspring.
Ekstrand Ragnar et al. (2016)	Sweden	Pregnant women and partners (n = 777)	32% were interested in CS; 27% were not.
Briggs et al. (2017)	USA	Pregnant women (n = 521)	51% expressed no interest in CS.
Chokoshvili et al. (2017)	Belgium	Adult festival attendees (n = 1,182)	54% were willing to undergo CS.
Gilmore et al. (2017)	USA	Women aged 21–50 (n = 816)	66% declined testing; main barriers were lack of interest, time constraints, reluctance to know results, and anxiety concerns.
Ong et al. (2018)	Australia	Adults (n = 832)	68% expressed interest; uptake ranged 61–92% depending on condition types. 10.1% would decline; 22.4% were unsure.
Propst et al. (2018)	USA	Pregnant women (n = 80)	50% declined testing.
Punj et al. (2018)	USA	Women planning pregnancy (n = 131)	77.8% were carriers of ≥1 pathogenic variant; 69.6% of male partners opted for testing.
Spencer et al. (2018)	USA	Adult adoptees (n = 124)	76% were interested in CS.
Larsen et al. (2019)	USA	Women in prenatal or preconception counseling (n = 483)	39.8% overall acceptance; higher among preconception group (68.7%) than pregnant group (35.1%).
Nijmeijer et al. (2019)	Netherlands	Adults aged 18–45 (n = 781)	31% willing to undergo CS; 36% unwilling; 33% uncertain.
Pereira et al. (2019)	USA	Pregnant or planning pregnancy (n = 521)	51% declined testing. Higher interest among those planning pregnancy (51.4%) vs. those considering fertility treatment (34%).
Schuurmans et al. (2020)	Netherlands	Women aged 18–40 planning pregnancy (n = 190)	15% uptake in general population; 68% uptake among survey participants; 90% uptake among interested couples.
Simone et al. (2020)	USA	Male partners of carrier women (n = 513)	77% of male partners agreed to testing. Main reason for declining: belief testing wouldn’t affect pregnancy plans.
van Dijke et al. (2021)	Netherlands	Adults or couples (n = 132)	47% motivated by preventing severe disorders in children. 80.2% would recommend CS to others.
Kirk et al. (2024)	Australia	Reproductive couples	45.9% of invited participants accepted CS.
van Togerloo et al. (2025)	Belgium	Reproductive couples (n = 407)	66% would accept CS; main motivation was prevention.

## Sheet: TableS2
SantPauCarriers gene panel. Abbreviations: AD, autosomal dominant; AR, autosomal recessive; DI, digenic inheritance; NA, non-applicable; XL, X-linked; XLR, X-linked recessive.
Gene	OMIM ID	Disease	Inheritance
ABCA3	601615	Surfactant metabolism dysfunction (pulmonary, 3)	AR
ABCA4	601691	Cone-rod dystrophy (3); Retinitis pigmentosa (19); Stargardt disease (1); Fundus flavimaculatus; Retinal dystrophy (early-onset, severe)	AR
ABCB11	603201	Cholestasis (progressive familial intrahepatic, 2)	AR
ABCC8	600509	Diabetes mellitus (permanent neonatal, 3, with or without neurologic features); Hyperinsulinemic hypoglycemia (familial, 1)	AD, AR
ABCD1	300371	Adrenoleukodystrophy; Aadrenomyeloneuropathy (adult)	XLR
ACADM	607008	Deficiency of acyl-CoA dehydrogenase medium chain	AR
ACADS*	606885	Deficiency of acyl-CoA dehydrogenase short-chain	AR
ACADVL	609575	VLCAD deficiency	AR
ACAT1	607809	Alpha-methylacetoacetic aciduria	AR
ACSF3*	614245	Combined malonic and methylmalonic aciduria	AR
ADA	608958	Adenosine deaminase deficiency (partial); Severe combined immunodeficiency due to ADA deficiency	AR
ADK	102750	Hypermethioninemia due to adenosine kinase deficiency	AR
AFF2	300806	Intellectual developmental disorder (X-linked, 109)	XLR
AGA	613228	Aspartylglucosaminuria	AR
AGL	610860	Glycogen storage disease (IIIa; IIIb)	AR
AGPS	603051	Rhizomelic chondrodysplasia punctata (3)	AR
AGXT	604285	Hyperoxaluria (primary, 1)	AR
AHCY	180960	Hypermethioninemia with deficiency of S- adenosylhomocysteine hydrolase	AR
AHI1	608894	Joubert syndrome (3)	AR
AIPL1	604392	Cone-rod dystrophy; Leber congenital amaurosis (4); Retinitis pigmentosa (juvenile)	AD, AR
AIRE	607358	Autoimmune polyendocrinopathy syndrome (type I, with or without reversible metaphyseal dysplasia)	AD, AR
ALDH3A2	609523	Sjögren-Larsson syndrome	AR
ALDH4A1	606811	Hyperprolinemia (II)	AR
ALDOB	612724	Fructose intolerance (hereditary)	AR
ALMS1	606844	Alstrom syndrome	AR
ALPL	171760	Hypophosphatasia (childhood; infantile); Odontohypophosphatasia	AR
AMT	238310	Glycine encephalopathy (2)	AR
AR	313700	Androgen insensitivity; Hypospadias (1, X-linked); Spinal and bulbar muscular atrophy (X-linked, 1)	XLR
ARG1	608313	Argininemia	AR
ARL13B	608922	Joubert syndrome (8)	AR
ARSA	607574	Metachromatic leukodystrophy	AR
ARSB	611542	Mucopolysaccharidosis (VI, Maroteaux-Lamy)	AR
ARSL	300180	Chondrodysplasia punctata (X-linked, recessive)	XLR
ARX	300382	Developmental and epileptic encephalopathy (1); Hydranencephaly with abnormal genitalia; Intellectual developmental disorder (X-linked, 29); Lissencephaly (X-linked, 2); Partington syndrome; Proud syndrome	XLR
ASL	608310	Argininosuccinic aciduria	AR
ASPA	608034	Canavan disease	AR
ASS1	603470	Citrullinemia	AR
ATM	607585	Ataxia-telangiectasia	AR
ATP7A	300011	Menkes disease; Neuronopathy distal hereditary motor (X-linked); Occipital horn syndrome	XLR
ATP7B	606882	Wilson disease	AR
ATRX	300032	Intellectual disability-hypotonic facies syndrome (X-linked)	XLR
BBIP1	613605	Bardet-Biedl syndrome (18)	AR
BBS10	610148	Bardet-Biedl syndrome (10)	AR
BBS12	610683	Bardet-Biedl syndrome (12)	AR
BBS2	606151	Bardet-Biedl syndrome (2); Retinitis pigmentosa (74)	AR
BBS4	600374	Bardet-Biedl syndrome (4)	AR
BBS5	603650	Bardet-Biedl syndrome (5)	AR
BBS7	607590	Bardet-Biedl syndrome (7)	AR
BBS9	607968	Bardet-Biedl syndrome (9)	AR
BCKDHA	608348	Maple syrup urine disease (Ia)	AR
BCKDHB	248611	Maple syrup urine disease (Ib)	AR
BCS1L	603647	Bjornstad syndrome; GRACILE syndrome; Mitochondrial complex III deficiency (nuclear, 1)	AR
BLM	604610	Bloom syndrome	AR
BRWD3	300553	Intellectual developmental disorder (X-linked, 93)	XLR
BSND	606412	Bartter syndrome (4a); Sensorineural deafness with mild renal dysfunction	AR
BTD	609019	Biotinidase deficiency	AR
CAPN3	114240	Muscular dystrophy (limb-girdle, autosomal recessive, 1)	AR
CASK	300172	FG syndrome (4); Intellectual developmental disorder and microcephaly with pontine and cerebellar hypoplasia; Intellectual developmental disorder with or without nystagmus	XLR
CASQ2	114251	Ventricular tachycardia catecholaminergic polymorphic (2)	AR
CBS	613381	Homocystinuria (B6-responsive and nonresponsive); Thrombosis hyperhomocysteinemic	AR
CBX2	602770	46XY sex reversal (5)	AR
CD3G	186740	Immunodeficiency (17, CD3 gamma deficient)	AR
CD40LG	300386	Immunodeficiency (X-linked, with hyper-IgM)	XLR
CDH23	605516	Usher syndrome (1D; 1D/F digenic); Deafness (autosomal recessive, 12)	AR, DI
CEP290	610142	Joubert syndrome (5); Leber congenital amaurosis (10); Meckel syndrome (4); Senior-Loken syndrome (6)	AR
CFTR	602421	Cystic fibrosis; Congenital bilateral absence of vas deferens	AR
CIITA	600005	MHC class II deficiency (1)	AR
CLCN1	118425	Myotonia congenita (recessive)	AR
CLN3	607042	Ceroid lipofuscinosis neuronal (3)	AR
CLN5	608102	Ceroid lipofuscinosis neuronal (5)	AR
CLN6	606725	Ceroid lipofuscinosis neuronal (6A; 6B, Kufs type)	AR
CLN8	607837	Ceroid lipofuscinosis neuronal (8)	AR
CLRN1	606397	Usher syndrome (3A); Retinitis pigmentosa (61)	AR
CNGB3	605080	Achromatopsia (3)	AR
COL4A3	120070	Alport syndrome (3B, autosomal recessive)	AR
COL4A4	120131	Alport syndrome (2, autosomal recessive)	AR
COL4A5	303630	Alport syndrome (1, X-linked)	XL
COL7A1	120120	Epidermolysis bullosa (dystrophica; pruriginosa; pretibial); Transient bullous of the newborn	AD, AR
CPS1	608307	Carbamoylphosphate synthetase I deficiency	AR
CPT1A	600528	CPT deficiency hepatic (IA)	AR
CPT2	600650	CPT II deficiency (infantile; lethal neonatal; myopathic stress-induced)	AD, AR
CRB1	604210	Leber congenital amaurosis (8); Retinitis pigmentosa (12)	AR
CTH	607657	Cystathioninuria	AR
CTNS	606272	Cystinosis (atypical nephropathic; late-onset juvenile or adolescent nephropathic; nephropathic; ocular nonnephropathic)	AR
CTSD	116840	Ceroid lipofuscinosis neuronal (10)	AR
CYBB	300481	Chronic granulomatous disease (X-linked); Immunodeficiency (34, mycobacteriosis, X-linked)	XLR
CYP17A1	609300	17-alpha-hydroxylase/17,20-lyase deficiency; 17,20-lyase deficiency isolated	AR
CYP21A2	613815	Adrenal hyperplasia congenital due to 21-hydroxylase deficiency; Hyperandrogenism nonclassic type due to 21-hydroxylase deficiency	AR
CYP27A1	606530	Cerebrotendinous xanthomatosis	AR
CYP2R1	608713	Rickets due to defect in vitamin D 25-hydroxylation deficiency	AR
DBT	248610	Maple syrup urine disease (II)	AR
DHCR7	602858	Smith-Lemli-Opitz syndrome	AR
DLD	238331	Dihydrolipoamide dehydrogenase deficiency	AR
DLG3	300189	Intellectual developmental disorder (X-linked, 90)	XLR
DLL3	602768	Spondylocostal dysostosis (1, autosomal recessive)	AR
DMD	300377	Duchenne muscular dystrophy; Becker muscular dystrophy; Cardiomyopathy dilated (3B)	XLR
DNAH5	603335	Ciliary dyskinesia (primary, 3, with or without situs inversus)	AR
DNAJC19	608977	3-methylglutaconic aciduria (V)	AR
DPYD	612779	Dihydropyrimidine dehydrogenase deficiency; 5-fluorouracil toxicity	AR
DUOX2	606759	Thyroid dyshormonogenesis (6)	AR
DUOXA2	612772	Thyroid dyshormonogenesis (5)	AR
DYSF	603009	Miyoshi muscular dystrophy (1); Muscular dystrophy (limb-girdle, autosomal recessive, 2); Myopathy (distal, with anterior tibial onset)	AR
EMD	300384	Emery-Dreifuss muscular dystrophy (1, X-linked)	XLR
ENPP1	173335	Arterial calcification generalized of infancy (1); Hypophosphatemic rickets (autosomal recessive, 2)	AR
EPM2A	607566	Myoclonic epilepsy of Lafora (1)	AR
ERCC2	126340	Trichothiodystrophy (1, photosensitive); Xeroderma pigmentosum (group D)	AR
ERCC3	133510	Trichothiodystrophy (2, photosensitive); Xeroderma pigmentosum (group B)	AR
ERCC6	609413	Cerebrooculofacioskeletal syndrome (1); Cockayne syndrome (B); UV-sensitive syndrome (1)	AR
ERCC8	609412	Cockayne syndrome (A); UV-sensitive syndrome (2)	AR
ESCO2	609353	Juberg-Hayward syndrome; Roberts-SC phocomelia syndrome	AR
ETFA	608053	Glutaric acidaemia (IIA)	AR
ETFB	130410	Glutaric acidaemia (IIB)	AR
ETFDH	231675	Glutaric acidaemia (IIC)	AR
EVC2	607261	Ellis-van Creveld syndrome	AR
EYS	612424	Retinitis pigmentosa (25)	AR
F11	264900	Factor XI deficiency (autosomal recessive)	AR
F5	612309	Factor V deficiency; Budd-Chiari syndrome	AR
F8	300841	Haemophilia A; Thrombophilia (13, X-linked, due to factor VIII defect)	XLR
F9	300746	Haemophilia B; Warfarin sensitivity; Thrombophilia (8, X-linked, due to factor IX defect)	XLR
FAH	613871	Tyrosinemia (I)	AR
FANCA	607139	Fanconi anaemia (complementation group A)	AR
FANCC	613899	Fanconi anaemia (complementation group C)	AR
FANCD2	613984	Fanconi anaemia (complementation group D2)	AR
FANCG	602956	Fanconi anaemia (complementation group G)	AR
FBLN5	604580	Cutis laxa (autosomal recessive, IA)	AR
FCGR2A	146790	Susceptibility to chronic infection by Pseudomonas aeruginosa in cystic fibrosis	AR
FGD1	300546	Aarskog-Scott syndrome; Intellectual developmental disorder (X-linked, syndromic, 16)	XLR
FH	136850	Fumarase deficiency	AR
FKRP	606596	Muscular dystrophy-dystroglycanopathy (congenital with brain and eye anomalies, type A 5; congenital with or without mental retardation, type B 5; limb-girdle, type C 5)	AR
FKTN	607440	Muscular dystrophy-dystroglycanopathy (congenital with brain and eye anomalies, type A 4; congenital without mental retardation, type B 4; limb-girdle, type C 4); Cardiomyopathy dilated (1X)	AR
FMR1	309550	Fragile X syndrome; Fragile X tremor/ataxia syndrome; Premature ovarian failure (1)	XL
FTCD	606806	Glutamate formiminotransferase deficiency	AR
FXN	606829	Friedreich ataxia	AR
G6PC	613742	Glycogen storage disease (Ia)	AR
G6PD	305900	Anaemia (congenital, nonspherocytic haemolytic, 1, G6PD deficient)	XL
GAA	606800	Glycogen storage disease (II)	AR
GALC	606890	Krabbe disease	AR
GALE	606953	Galactose epimerase deficiency; Thrombocytopenia (13, syndromic)	AR
GALK1	604313	Galactokinase deficiency with cataracts	AR
GALNS	612222	Mucopolysaccharidosis (IVA)	AR
GALT	606999	Galactosemia	AR
GBE1	607839	Glycogen storage disease (IV)	AR
GCDH	608801	Glutaricaciduria (I)	AR
GCK	138079	Diabetes mellitus (permanent neonatal, 1)	AR
GCSH	238330	Multiple mitochondrial dysfunctions syndrome (7)	AR
GDAP1	606598	Charcot-Marie-Tooth disease (axonal, type 2K; type 4A; axonal, with vocal cord paresis; recessive, intermediate, A)	AR
GDF5	601146	Acromesomelic dysplasia (2A; 2B)	AR
GDI1	300104	Intellectual developmental disorder (X-linked, 41)	XL
GJB2	121011	Deafness (autosomal recessive, 1A)	AR, DI
GJB3	603324	Deafness (digenic, GJB2/GJB3); Erythrokeratodermia variabilis et progressiva (1)	AR, DI
GJB6	604418	Deafness (autosomal recessive, 1B); Deafness (digenic, GJB2/GJB6)	AR, DI
GLA	300644	Fabry disease	XL
GLB1	611458	GM1-gangliosidosis (I; II; III); Mucopolysaccharidosis (IVB, Morquio)	AR
GLDC	238300	Glycine encephalopathy (1)	AR
GNPTAB	607840	Mucolipidosis (II alpha/beta; III alpha/beta)	AR
GNRHR	138850	Hypogonadotropic hypogonadism (7, without anosmia)	AR
GNS	607664	Mucopolysaccharidosis (IIID)	AR
GPC3	300037	Simpson-Golabi-Behmel syndrome (1)	XLR
GPR143	300808	Nystagmus (6, congenital, X-linked); Ocular albinism (I, Nettleship-Falls)	XLR
GTF2H5	608780	Trichothiodystrophy (3, photosensitive)	AR
GUCY2D	600179	Cone-rod dystrophy (6); Leber congenital amaurosis (1); Night blindness (congenital, stationary, type 1I)	AR
HADHA	600890	LCHAD deficiency; HELLP syndrome (maternal, of pregnancy); Fatty liver (acute, of pregnancy); Mitochondrial trifunctional protein deficiency (1)	AR
HADHB	143450	Mitochondrial trifunctional protein deficiency (2)	AR
HAL	609457	Histidinemia	AD, AR
HBA1	141800	Alpha-thalassemia; Haemoglobin H disease (nondeletional)	AR
HBA2	141850	Alpha-thalassemia; Haemoglobin H disease (nondeletional)	AR
HBB	141900	Beta-thalassemia; Sickle cell anaemia	AR
HEXA	606869	Tay-Sachs disease; GM2-gangliosidosis	AR
HEXB	606873	Sandhoff disease	AR
HGD	607474	Alkaptonuria	AR
HGSNAT	610453	Mucopolysaccharidosis (IIIC, Sanfilippo C); Retinitis pigmentosa (73)	AR
HLCS	609018	Holocarboxylase synthetase deficiency	AR
HMGCL	613898	HMG-CoA lyase deficiency	AR
HSD17B4	601860	D-bifunctional protein deficiency; Perrault syndrome (1)	AR
IDH3B	604526	Retinitis pigmentosa (46)	AR
IDS	300823	Mucopolysaccharidosis (II)	XLR
IDUA	252800	Mucopolysaccharidosis (Ih; Ih/s; Is)	AR
IFT27	615870	Bardet-Biedl syndrome (19)	AR
IL2RG	308380	Severe combined immunodeficiency (X-linked); Combined immunodeficiency (X-linked, moderate)	XLR
INSR	147670	Rabson-Mendenhall syndrome; Donohue syndrome	AR
INVS	243305	Nephronophthisis (2, infantile)	AR
IVD	607036	Isovaleric acidaemia	AR
IYD	612025	Thyroid dyshormonogenesis (4)	AR
KCNJ11	600937	Hyperinsulinemic hypoglycemia (familial, 2)	AR
L1CAM	308840	MASA syndrome; Hydrocephalus (congenital, X-linked)	XLR
LAMA3	600805	Epidermolysis bullosa (junctional, 2A, intermediate; junctional, 2B, severe; junctional, 2C, laryngoonychocutaneous)	AR
LAMB3	150310	Amelogenesis imperfecta (IA); Epidermolysis bullosa (junctional, 1A, intermediate; junctional, 1B, severe)	AR
LAMC2	150292	Epidermolysis bullosa (junctional, Herlitz type)	AR
LARGE1	603590	Muscular dystrophy-dystroglycanopathy (congenital with brain and eye anomalies, type A 6; congenital with impaired intellectual development, type B 6)	AR
LDLR	606945	LDL cholesterol level QTL2; Hypercholesterolemia (familial, 1)	AD, AR
LIPA	613497	Wolman disease; Cholesteryl ester storage disease	AR
LRPPRC	607544	Mitochondrial complex IV deficiency (nuclear, 5, French-Canadian)	AR
LZTFL1	606568	Bardet-Biedl syndrome (17)	AR
MAN2B1	609458	Alpha-mannosidosis (I; II)	AR
MAT1A	610550	Methionine adenosyltransferase deficiency (autosomal recessive)	AR
MCCC1*	609010	3-Methylcrotonyl-CoA carboxylase 1 deficiency	AR
MCCC2*	609014	3-Methylcrotonyl-CoA carboxylase 2 deficiency	AR
MCEE	608419	Methylmalonyl-CoA epimerase deficiency	AR
MCOLN1	605248	Mucolipidosis (IV)	AR
MECP2	300005	Encephalopathy (neonatal, severe); Intellectual developmental disorder (X-linked, syndromic, 13; X-linked, syndromic, Lubs type)	XLR
MED12	300188	Lujan-Fryns syndrome; Opitz-Kaveggia syndrome; Ohdo syndrome	XLR
MEFV	608107	Familial Mediterranean fever (autosomal recessive)	AR
MFSD8	611124	Macular dystrophy with central cone involvement; Ceroid lipofuscinosis neuronal (7)	AR
MID1	300552	Opitz GBBB syndrome	XLR
MKS1	609883	Bardet-Biedl syndrome (13); Joubert syndrome (28); Meckel syndrome (1)	AR
MMAA	607481	Methylmalonic aciduria (vitamin B12-responsive, cblA type)	AR
MMAB	607568	Methylmalonic aciduria (vitamin B12-responsive, cblB type)	AR
MMACHC	609831	Methylmalonic aciduria and homocystinuria (cblC type)	AR
MMUT	609058	Methylmalonic aciduria (mut(0) type)	AR
MPL	159530	Amegakaryocytic thrombocytopenia (congenital, 1)	AR
MTHFR	607093	Homocystinuria due to MTHFR deficiency	AR
MTM1	300415	Myopathy centronuclear (X-linked)	XLR
MTRR	602568	Homocystinuria-megaloblastic anaemia (cbl E type)	AR
MVK	251170	Mevalonic aciduria; Hyper-IgD syndrome	AR
MYD88	602170	Immunodeficiency (68)	AR
MYO7A	276903	Usher syndrome (1B); Deafness (autosomal recessive, 2)	AR
NAGLU	609701	Mucopolysaccharidosis (IIIB, Sanfilippo B)	AR
NBN	602667	Nijmegen breakage syndrome	AR
NDP	300658	Norrie disease; Exudative vitreoretinopathy (2, X-linked)	XLR
NDRG1	605262	Charcot-Marie-Tooth disease (4D)	AR
NDUFAF5	612360	Mitochondrial complex I deficiency (nuclear, 16)	AR
NDUFS4	602694	Mitochondrial complex I deficiency (nuclear, 1)	AR
NDUFS7	601825	Mitochondrial complex I deficiency (nuclear, 3)	AR
NHLRC1	608072	Myoclonic epilepsy of Lafora (2)	AR
NLGN4X	300427	Intellectual developmental disorder (X-linked); Autism syndrome susceptibility (X-linked, 2)	XL
NPC1	607623	Niemann-Pick disease (C1; D)	AR
NPC2	601015	Niemann-pick disease (C2)	AR
NPHP1	607100	Joubert syndrome (4); Nephronophthisis (1, juvenile); Senior-Loken syndrome (1)	AR
NPHP3	608002	Meckel syndrome (7); Nephronophthisis (3); Renal-hepatic-pancreatic dysplasia (1)	AR
NPHS1	602716	Nephrotic syndrome (1)	AR
NPHS2	604766	Nephrotic syndrome (2)	AR
NTRK1	191315	Insensitivity to pain (congenital, with anhidrosis)	AR
NUP62	605815	Striatonigral degeneration (infantile)	AR
OCRL	300535	Dent disease (2); Lowe syndrome	XLR
OTC	300461	Ornithine transcarbamylase deficiency	XL
OTOF	603681	Auditory neuropathy (autosomal recessive, 1); Deafness (autosomal recessive, 9)	AR
PAH	612349	Phenylketonuria	AR
PAK3	300142	Intellectual developmental disorder (X-linked, 30)	XLR
PANK2	606157	Neurodegeneration with brain iron accumulation (1)	AR
PC	608786	Pyruvate carboxylase deficiency	AR
PCBD1	126090	Hyperphenylalaninemia (BH4-deficient, D)	AR
PCCA	232000	Propionicacidemia	AR
PCCB	232050	Propionicacidemia	AR
PCDH15	605514	Usher syndrome (1F; 1D/F digenic); Deafness (autosomal recessive, 23)	AR, DI
PDHB	179060	Pyruvate dehydrogenase E1-beta deficiency	AR
PEX1	602136	Heimler syndrome 1; Peroxisome biogenesis disorder 1A (Zellweger); Peroxisome biogenesis disorder 1B (NALD/IRD)	AR
PEX12	601758	Peroxisome biogenesis disorder 3A (Zellweger); Peroxisome biogenesis disorder 3B	AR
PEX13	601789	Peroxisome biogenesis disorder 11A (Zellweger); Peroxisome biogenesis disorder 11B	AR
PEX14	601791	Peroxisome biogenesis disorder 13A (Zellweger)	AR
PEX16	603360	Peroxisome biogenesis disorder 8A (Zellweger); Peroxisome biogenesis disorder 8B	AR
PEX19	600279	Peroxisome biogenesis disorder 12A (Zellweger)	AR
PEX2	170993	Peroxisome biogenesis disorder 5A (Zellweger); Peroxisome biogenesis disorder 5B	AR
PEX3	603164	Peroxisome biogenesis disorder 10A (Zellweger)	AR
PEX5	600414	Peroxisome biogenesis disorder 2A (Zellweger); Peroxisome biogenesis disorder 2B; Rhizomelic chondrodysplasia punctata 5	AR
PEX6	601498	Heimler syndrome (2); Peroxisome biogenesis disorder (4A, Zellweger; 4B)	AR
PEX7	601757	Peroxisome biogenesis disorder (9B); Rhizomelic chondrodysplasia punctata (1)	AR
PKHD1	606702	Polycystic kidney disease (4, with or without hepatic disease)	AR
PLA2G6	603604	Infantile neuroaxonal dystrophy (1); Neurodegeneration with brain iron accumulation (2B)	AR
PLEC	601282	Epidermolysis bullosa (simplex, 5B, with muscular dystrophy; simplex, 5C, with pyloric atresia; limb-girdle, autosomal recessive, 17)	AR
PLOD1	153454	Ehlers-Danlos syndrome (kyphoscoliotic, 1)	AR
PLP1	300401	Pelizaeus-Merzbacher disease; Spastic paraplegia (2, X-linked)	XLR
PMM2	601785	Congenital disorder of glycosylation (Ia)	AR
POLR1C	610060	Treacher Collins syndrome (3); Leukodystrophy (hypomyelinating, 11)	AR
POMGNT1	606822	Muscular dystrophy-dystroglycanopathy (congenital with brain and eye anomalies, type A 3; congenital with mental retardation, type B 3; limb-girdle, type C 3); Retinitis pigmentosa (76)	AR
POMT1	607423	Muscular dystrophy-dystroglycanopathy (congenital with brain and eye anomalies) type A 1; Muscular dystrophy-dystroglycanopathy (congenital with mental retardation) type B 1; Muscular dystrophy-dystroglycanopathy (limb-girdle) type C 1	AR
POMT2	607439	Muscular dystrophy-dystroglycanopathy (congenital with brain and eye anomalies) type A 2; Muscular dystrophy-dystroglycanopathy (congenital with mental retardation) type B 2; Muscular dystrophy-dystroglycanopathy (limb-girdle) type C 2	AR
POU1F1	173110	Pituitary hormone deficiency (combined or isolated, 1)	AD, AR
POU3F4	300039	Deafness (X-linked, 2)	XLR
PPT1	600722	Ceroid lipofuscinosis neuronal (1)	AR
PROP1	601538	Pituitary hormone deficiency (combined, 2)	AR
PRPS1	311850	Arts syndrome; Charcot-Marie-Tooth disease (X-linked recessive, 5); Deafness (X-linked, 1); Gout (PRPS-related); Phosphoribosylpyrophosphate synthetase superactivity	XLR
PSAP	176801	Krabbe disease (atypical); Combined SAP deficiency; Metachromatic leukodystrophy due to SAP-b deficiency	AR
PTCHD1	300828	Susceptibility to autism (X-linked, 4)	XLR
PTS	612719	Hyperphenylalaninemia (BH4-deficient, A)	AR
PYGM	608455	McArdle disease	AR
QDPR	612676	Hyperphenylalaninemia (BH4-deficient, C)	AR
RAB39B	311510	Intellectual developmental disorder (X-linked, 72); Waisman syndrome	XLR
RAB3GAP1	602536	Warburg micro syndrome (1); Martsolf syndrome (2)	AR
RAG1	179615	Severe combined immunodeficiency B cell-negative; Combined cellular and humoral immune defects with granulomas; Omenn syndrome	AR
RAG2	179616	Severe combined immunodeficiency B cell-negative; Combined cellular and humoral immune defects with granulomas; Omenn syndrome	AR
RAX	601881	Microphthalmia syndromic 16	AR
RFX5	601863	Bare lymphocyte syndrome type II complementation group E	AR
RFXANK	603200	MHC class II deficiency complementation group B	AR
RFXAP	601861	MHC class II deficiency 4	AR
RMRP	157660	Anauxetic dysplasia 1; Cartilage-hair hypoplasia; Metaphyseal dysplasia without hypotrichosis	AR
RNASEH2A	606034	Aicardi-Goutieres syndrome 4	AR
RNASEH2B	610326	Aicardi-Goutieres syndrome 2	AR
RNASEH2C	610330	Aicardi-Goutieres syndrome 3	AR
RP2	300757	Retinitis pigmentosa (2)	XL
RPE65	180069	Leber congenital amaurosis (2); Retinitis pigmentosa (20)	AR
RPGR	312610	Cone-rod dystrophy (X-linked, 1); Retinitis pigmentosa (3; X-linked, sinorespiratory infections, with or without deafness); Macular degeneration (X-linked, atrophic)	XLR
RPS6KA3	300075	Coffin-Lowry syndrome; Intellectual developmental disorder X-linked 19	XL
SACS	604490	Spastic ataxia Charlevoix-Saguenay type	AR
SCO2	604272	Mitochondrial complex IV deficiency nuclear type 2	AR
SDCCAG8	613524	Bardet-Biedl syndrome (16); Senior-Loken syndrome (7)	AR
SDHA	600857	Cardiomyopathy dilated 1GG; Mitochondrial complex II deficiency, nuclear type 1	AR
SGCA	600119	Muscular dystrophy limb-girdle autosomal recessive 3	AR
SGCB	600900	Muscular dystrophy limb-girdle autosomal recessive 4	AR
SGSH	605270	Mucopolysaccharidosis type IIIA (Sanfilippo A)	AR
SH3TC2	608206	Charcot-Marie-Tooth disease type 4C	AR
SLC22A5	603377	Carnitine deficiency systemic primary	AR
SLC25A13	603859	Citrullinemia type II neonatal-onset	AR
SLC25A22	609302	Developmental and epileptic encephalopathy 3	AR
SLC26A2	606718	Achondrogenesis Ib; Atelosteogenesis type II; Diastrophic dysplasia; Diastrophic dysplasia broad bone-platyspondylic variant; Epiphyseal dysplasia multiple 4	AR
SLC26A4	605646	Pendred syndrome; Deafness autosomal recessive 4,with enlarged vestibular aqueduct	AR
SLC37A4	602671	Glycogen storage disease Ib; Glycogen storage disease Ic	AR
SLC3A1	104614	Cystinuria	AD, AR
SLC4A11	610206	Corneal endothelial dystrophy and perceptive deafness; Corneal endothelial dystrophy autosomal recessive	AR
SLC5A5	601843	Thyroid dyshormonogenesis 1	AR
SLC6A19	608893	Hartnup disorder	AR
SLC6A8	300036	Cerebral creatine deficiency syndrome 1	XLR
SLC7A9	604144	Cystinuria	AD, AR
SMN1	600354	Spinal muscular atrophy	AR
SMN2	601627	Spinal muscular atrophy type III modifier of	NA
SMPD1	607608	Niemann-Pick disease type A; Niemann-Pick disease type B	AR
SPG11	610844	Charcot-Marie-Tooth disease axonal type 2X; Spastic paraplegia 11 autosomal recessive; Amyotrophic lateral sclerosis 5 juvenile	AR
ST3GAL3	606494	Developmental and epileptic encephalopathy 15; Intellectual developmental disorder, autosomal recessive 12	AR
STAG2	300826	Holoprosencephaly 13 X-linked; Mullegama-Klein-Martinez syndrome	XLD, XLR
STAR	600617	Lipoid adrenal hyperplasia	AR
STRA6	610745	Microphthalmia isolated with coloboma 8; Microphthalmia syndromic 9	AR
SURF1	185620	Charcot-Marie-Tooth disease type 4K; Mitochondrial complex IV deficiency nuclear type 1	AR
SYN1	313440	Epilepsy X-linked with variable learning disabilities and behaviour disorders; Intellectual developmental disorder X-linked 50	XL
SYP	313475	Intellectual developmental disorder X-linked 96	XLR
TBCE	604934	Encephalopathy progressive with amyotrophy and optic atrophy; Hypoparathyroidism-retardation-dysmorphism syndrome; Kenny-Caffey syndrome, type 1	AR
TG	188450	Thyroid dyshormonogenesis 3	AR
TGFB1	190180	Inflammatory bowel disease, immunodeficiency, and encephalopathy	AR
TGM1	190195	Ichthyosis congenital autosomal recessive 1	AR
TH	191290	Segawa syndrome recessive	AR
THRB	190160	Thyroid hormone resistance autosomal recessive	AR
TMEM67	609884	COACH syndrome (1); Joubert syndrome (6); Meckel syndrome (3); Nephronophthisis (11)	AR
TPO	606765	Thyroid dyshormonogenesis 2A	AR
TPP1	607998	Ceroid lipofuscinosis neuronal 2; Spinocerebellar ataxia autosomal recessive 7	AR
TRDN	603283	Cardiac arrhythmia syndrome with or without skeletal muscle weakness	AR
TREX1	606609	Aicardi-Goutieres syndrome 1 dominant and recessive	AD, AR
TRIM32	602290	Muscular dystrophy limb-girdle autosomal recessive 8	AR
TSEN54	608755	Pontocerebellar hypoplasia type 2A; Pontocerebellar hypoplasia type 4	AR
TSHB	188540	Hypothyroidism congenital nongoitrous 4	AR
TSHR	603372	Hypothyroidism congenital nongoitrous 1	AR
TSPAN7	300096	Intellectual developmental disorder X-linked 58	XLR
TTC8	608132	Bardet-Biedl syndrome (8)	AR
TTPA	600415	Ataxia with isolated vitamin E deficiency	AR
UBR1	605981	Johanson-Blizzard syndrome	AR
UPF3B	300298	Intellectual developmental disorder X-linked syndromic 14	XLR
USH1C	605242	Usher syndrome (1C); Deafness (autosomal recessive, 18A)	AR
USH1G	607696	Usher syndrome (1G)	AR
VWF	613160	von Willibrand disease type 3; von Willebrand disease types 2A, 2B, 2M, and 2N	AD, AR
WDPCP	613580	Bardet-Biedl syndrome (15); Congenital heart defects, hamartomas of tongue, and polysyndactyly	AR
WHRN	607928	Usher syndrome (2D); Deafness (autosomal recessive, 31)	AR
ZDHHC9	300646	Intellectual developmental disorder X-linked syndromic Raymond type	XL
ZNF711	314990	Intellectual developmental disorder X-linked 97	XL
*On review, these genes are thought to be largely associated with biochemical findings without clinical correlates, and are not recommended for inclusion in future panels.

## Sheet: Table S5
Summary of published studies reporting carrier detection rates by number of genes screened. NA, non-available.
Study	Number of genes	Percentage of carriers	Average pathogenic variants per individual (range)	Genes with the higher carrier frequency	Percentage of carrier couples
Bell et al. (2011)	437	NA	2.8 (0–7)	NA	NA
Lazarin et al. (2013)	108	0.24	1 (0–5)	CNGB3, SERPINA1, BTD, CPT2, ASS1, PMM2, CFTR, F11, IKBKAP, MEFV, GALT, GBA, GJB2, ALDOB, DPYD, HEXA, GNE, ACADM, MLC1, SLC26A4, PAH, GAA, ACADS, HBB, DHCR7, SMN1, FAH (not in order)	0.01
Abulí et al. (2016)	200	0.56	0.8 (0–6)	GJB2, CFTR, HBA1/HBA2, PAH, SMN1, MEFV, PKHD1, DHCR7, ACADM, CYP21A2	NA
Haque et al. (2016)	110	0.17	NA	NA	0.02
Punj et al. (2018)	728	0.78	NA	HFE, F5, GJB2, CFTR, SERPINA1, PAH, ABCA4, CYP21A2, SPG7, MEFV	0.15
Hogan et al. (2018)	235	0.56	NA	HBB, CFTR, DMD, GJB2, PAH, GLA, DHCR7, MEFV, COL4A5, USH2A	0.04
Beauchamp et al. (2019)	176	NA	NA	HBB, FMR1, CFTR, DMD, GJB2, PAH, CYP21A2, SMN1, DHCR7, GLA	0.01
Hernandez-Nieto et al. (2020)	283	0.44	NA	HBA1/HBA2, CFTR, GJB2, BTD, MEFV	0.04
Simone et al. (2020)	NA	NA	NA	CFTR, MEFV, HFE, HBB, BTD, GALT, GBA, GJB2, ABCA4, CNGB3, HGD, PMM2, IKBKAP, FH, CYP21A2, PAH, POMT2, CYP1B1, HEXA	0.08
Singh et al. (2020)	88	0.52	NA	CFTR, SLC26A4, GJB2, TMPRSS3, GAA, MMAA, PKHD1, GALT, DHCR7, OCA2, MLC1, GBA, PAH, LAMC2	0
Westemeyer et al. (2020)	274	0.64	NA	CFTR, SMN1, FMR1, DMD	0.02
Capalbo et al. (2021)	22	0.1	(0–4)	PAH, HBB, CFTR, SMN1, GAA, MMACHC, DHCR7, PMM2, SLC26A2, CBS, ACADM, BTD, FMR1, GALT, AGXT, HADHA, ARSA	0.03
Chan et al. (2021)	104	0.59	(0–4)	GJB2, HBA1/HBA2, HBB, CYP21A2, SLC26A4, GALC, SMN1	0.12
Fridman et al. (2021)	1929	0.85	2 (0–11)	HFE, BTD, SERPINA1, ABCA4, RBM8A, CFTR, PAH	0.01
Shapiro et al. (2021)	175	0.37	1.34	NA	NA
Abulí et al. (2023)	NA	0.86	2.13 (0–6)	NA	NA
Huang et al. (2024)	220	0.62	(0–5)	GJB2, HBA1/HBA2, ATP7B, POLG, G6PD, PAH, GALC, SLC26A4, HBB, SLC25A13, CYP21A2, SMN1, SLC22A5, USH2A, ACADSB, GAA	NA
Kirk et al. (2024)	1281	0.93	2.7 (0–8)	CFTR, SERPINA1, OCA2, FMR1, DHCR7, DMD, F8, SMN1	0.02
Skrypnyk et al. (2024)	2380	0.9	NA	HBA1/HBA2, HBB, CYP21A2, G6PD	NA
Zhang et al. (2024)	155	0.43	0.54 (0–4)	GJB2, HBA1/HBA2, DMD, SLC22A5, PAH, OCA2, SMN1, CC2D2A, PRF1, DYSF, PTS	0.05
